# Supplementary material for: Early-Life Galacto-Oligosaccharide Supplementation Induces Persistent Immunoglobulin and Metabolic Alterations in Holstein Dairy Calves by Shaping Gut Microbiota
Source: Animals (Basel). 2026 Jan 1;16(1):126. doi: 10.3390/ani16010126 (PMC12785093; doi:10.3390/ani16010126)
Supplement: Supplementary file 1 [file animals-16-00126-s001.zip]

Archive with 4 entries (3 files):
- Final Supplementary material/
- Final Supplementary material/Fig S1.tif
- Final Supplementary material/Fig S2.tif
- Final Supplementary material/Supplementary material.pdf
